# Supplementary material for: Clinical manifestations in infants and children with Mycoplasma pneumoniae infection
Source: PLoS One. 2018 Apr 26;13(4):e0195288. doi: 10.1371/journal.pone.0195288 (PMC5919654; doi:10.1371/journal.pone.0195288)
Supplement: S1 Dataset — (XLSX) [file pone.0195288.s001.xlsx]

## Sheet: Ark1
Number	Viral-analysis.no:	Virus	Age	VIRUS y/n	gender	Weight (kg)	Height (cm)	Number of days admitted	Number of days since sfirst symptoms	Department	Exposed	Days since exposed	Prior pneumonia	Pneumonia treated	Fever >= 38	Fevrile days	Caugh	Caugh no. Of days	Wheezing	Catharalia	Dyspnoea	Soar throat	Laryngitis	Earpain	Skin- any	Mild erythema	Hives	Vesicular rash	Steven Johnson	Other skin	Lumbalpuncture	CNS diagnosis	Nausea	vomiting	Arthralgias	Artheritis	Renal sympt.	cardial sympt.	Raynaud fenomenon	Other symptoms	Temperature measured	BP Syst.	BP diastol.	Conjunctivitis	Adenitis	Pharyngitis	Otoscopic finding	St. Pulm.	Other objectiv findings
101	#N/A		9.84257	0	1	38	141	1	12	1	99	99	0	9	1	6	1	12	0	1	0	0	0	1	0	0	0	0	0	0	0	0	0	0	0	0	0	0	0	0	37.6	999	999	0	0	1	1	1	9
102	#N/A		9.83162	0	1	999	999	4	9	2	99	99	9	9	1	9	1	9	0	0	0	0	0	0	0	0	0	0	0	0	0	0	1	1	0	0	0	0	0	0	37.5	999	999	0	0	0	9	9	dyspnoea
103	#N/A		6.85558	0	0	999	999	3	4	2	99	99	1	1	9	99	1	4	0	0	1	0	0	0	0	0	0	0	0	0	0	0	0	0	0	0	0	0	0	0	36	999	999	0	0	1	0	2	0
105	#N/A		7.32101	0	0	30	999	1	2	1	99	99	0	9	1	99	1	2	0	0	0	0	0	0	9	9	9	9	9	9	0	0	0	0	0	0	0	0	0	0	39.5	999	999	9	0	0	9	3	0
106	2505	0	12.5667	1	0	46.6	999	3	7	2	99	99	0	0	1	7	1	7	0	0	0	0	0	0	0	0	0	0	0	0	0	0	0	0	0	0	0	0	0	0	40.2	142	83	0	0	0	9	2	0
107	2804	0	11.5291	1	0	36.5	151.5	1	7	1	99	99	0	0	1	7	1	7	0	1	0	0	0	0	0	0	0	0	0	0	0	0	0	1	0	0	0	0	0	Hvp, herpes	39.3	999	999	0	0	0	0	2	0
108	2878	0	14.3901	1	0	41.5	147	5	6	2	0	0	0	0	1	6	1	6	1	0	1	1	0	0	0	0	0	0	0	0	0	0	0	0	0	0	0	0	0	0	999	999	999	0	1	0	0	2	0
109	2897	0	6.78987	1	1	18	120	7	7	2	1	99	0	0	1	7	1	99	0	0	0	0	0	0	0	0	0	0	0	0	0	0	1	0	1	0	0	0	0	0	39.6	108	67	0	0	1	0	3	oral candidiasis. desat 79%
110	3109	0	12.6242	1	0	37.5	0	4	21	2	1	99	1	1	1	99	1	21	0	0	1	0	0	0	0	0	0	0	0	0	0	0	1	1	0	0	0	0	0	hvp	38.1	999	999	9	0	0	0	2	0
112	3263	0	5.45927	1	0	18.9	112	1	14	1	99	99	0	0	1	7	1	14	0	0	0	0	0	0	0	0	0	0	0	0	0	0	0	0	0	0	0	0	0	resp. sm. I tx.	37	999	999	0	0	0	0	2	0
113	3217	7	4.77481	1	1	17.9	110	1	33	1	0	0	0	0	1	9	1	1	0	1	0	1	0	0	0	0	0	0	0	0	0	0	0	0	0	0	0	0	0	0	37.8	999	999	0	0	0	0	0	0
114	3362	0	7.14853	1	0	19.1	118	5	4	2	1	99	0	0	1	4	1	4	0	0	0	0	0	0	0	0	0	0	0	0	0	0	0	0	0	0	0	0	0	0	38.9	999	999	0	0	1	0	0	strep A- neg
115	3791	0	7.20329	1	0	25.3	132	1	7	1	0	0	0	0	1	99	1	7	0	0	0	1	0	0	1	0	1	0	0	0	0	0	1	0	0	0	0	0	0	0	38.5	999	999	9	1	1	9	9	scratch marks
116	3713	0	6.81177	1	0	99	999	1	3	1	1	99	1	1	1	1	1	3	0	0	0	1	0	0	9	9	9	9	9	9	0	0	0	0	0	0	0	0	0	0	39	999	999	1	0	1	0	0	strep A.- neg
117	3830	0	5.90828	1	0	99	999	1	10	1	1	14	0	0	1	10	1	2	1	0	0	0	0	0	0	0	0	0	0	0	0	0	1	1	0	0	0	0	0	0	999	999	999	0	0	0	0	0	0
118	4010	0	6.88569	1	1	20	124	1	10	2	1	30	9	9	1	3	1	99	9	9	9	9	9	9	9	9	9	9	9	9	9	9	9	9	9	9	9	9	9	9	999	999	999	9	9	9	9	9
119	3969	0	4.10678	1	0	16.7	101	1	14	1	1	99	0	0	1	14	1	7	1	0	1	0	0	0	0	0	0	0	0	0	0	0	0	0	0	0	0	0	0	0	37.7	999	999	0	0	1	9	2	0
120	4029	9	11.8631	1	1	32.9	155	1	21	1	1	99	0	0	1	21	0	0	0	1	0	0	0	0	0	0	0	0	0	0	0	0	0	0	0	0	0	0	0	hvp	37.8	90	52	0	0	1	0	2	0
122	4285	5	12.8268	1	0	39.6	158	3	7	2	1	99	0	0	1	3	1	7	0	1	0	0	0	1	0	0	0	0	0	0	0	0	0	0	0	0	0	0	0	0	39.7	999	999	0	0	0	0	2	0
123	4396	0	13.6783	1	0	62.8	169	1	10	1	0	0	0	0	1	99	1	99	0	0	0	0	0	0	0	0	0	0	0	0	0	0	1	0	0	0	0	0	0	0	37.1	999	999	0	0	0	8	2	0
124	4453	4	6.67762	1	1	99	999	1	14	1	1	99	0	0	0	0	1	14	0	0	0	0	0	0	0	0	0	0	0	0	0	0	0	0	0	0	0	0	0	Kendt DM -sværere at regulere	999	999	999	0	0	0	9	2	0
125	4594	0	5.90007	1	0	21	122	8	99	2	0	0	0	0	1	5	1	99	0	0	0	0	0	0	0	0	0	0	0	0	0	0	1	1	0	0	U-protein +++	0	0	0	38.5	97	64	0	0	1	8	0	0
126	4752	0	8.27379	1	1	25	999	5	2	2	9	99	0	0	99	99	1	2	1	0	1	0	0	0	1	0	0	0	1	d0 oral candidiasis; +1d stomatitis + glossitis	0	0	0	0	0	0	0	0	0	0	37.9	999	999	0	0	0	0	1	0
128	#N/A		6.83368	0	1	35.7	138	1	8	1	1	99	9	9	1	8	1	8	0	0	1	0	0	0	0	0	0	0	0	0	0	0	0	1	0	0	0	0	0	0	37	999	999	9	1	0	0	2	0
129	#N/A		8.47091	0	0	24	129	1	14	1	9	99	0	0	1	14	1	4	0	0	1	1	0	0	0	0	0	0	0	0	0	0	0	1	0	0	0	0	0	hvp	38.9	999	999	0	0	1	0	2	0
131	#N/A		7.21424	0	0	25	999	4	14	2	0	0	0	0	1	14	1	3	0	0	1	9	9	9	0	0	0	0	0	0	0	0	0	0	0	0	0	0	0	0	38.4	113	74	0	9	0	0	4	0
132	#N/A		8.03012	0	1	27.2	133	3	7	2	1	99	0	0	1	7	1	7	0	0	1	0	0	0	1	1	0	0	0	0	0	0	0	0	0	0	0	0	0	0	38.8	999	999	0	0	0	0	4	fine rash
133	#N/A		10.7461	0	0	37.9	999	5	7	2	1	21	0	0	1	7	1	7	0	0	0	0	1	0	0	0	0	0	0	0	0	0	0	1	0	0	0	0	0	0	39.2	999	999	9	1	1	0	2	0
134	#N/A		7.67146	0	0	27.7	128	1	8	1	0	0	0	0	1	8	1	99	0	0	0	0	0	0	0	0	0	0	0	0	0	0	0	0	1	0	0	0	0	0	39.1	999	999	0	9	0	9	3	0
135	#N/A		10.2259	0	1	45.3	141	3	10	2	1	99	9	9	1	10	1	10	0	0	1	0	0	0	0	0	0	0	0	0	0	0	0	0	0	0	0	0	0	0	39.4	999	999	0	9	0	0	2	9
137	#N/A		2.08077	0	0	12.6	88	1	6	1	9	99	1	1	1	99	1	99	1	0	0	0	0	0	1	1	0	0	0	0	0	0	0	1	0	0	0	0	0	0	37.6	999	999	9	1	1	9	2	circum oral rash
138	#N/A		9.33881	0	1	999	999	0	999	4	9	99	9	9	9	99	1	99	1	0	1	0	0	0	9	9	9	9	9	9	0	9	9	9	9	9	9	9	9	9	99	999	999	9	9	9	9	3	9
139			12.731	0	0	38.1	152	8	5	2	9	99	9	9	1	5	1	99	0	1	0	0	0	0	0	0	0	0	0	0	0	0	1	1	1	0	0	syst. Misslyd	0	mavesmerter + 5 kg vægttab	39.2	132	90	0	0	0	0	0	systolic murmur
140	#N/A		10.4586	0	0	37	147	2	10	2	1	99	0	0	9	99	1	10	0	0	1	0	0	0	1	0	1	0	0	suspected penicillin allergy - later provocation normal	0	0	0	0	0	0	0	0	0	0	37.3	999	999	0	0	9	9	0	0
142	#N/A		7.53457	0	0	999	999	1	8	1	9	99	0	0	1	8	9	99	9	9	9	9	9	9	1	1	1	0	0	suspected allergy	0	0	0	0	0	0	0	0	0	0	99	999	999	9	1	0	9	0	9
143	#N/A		2.90486	0	1	14.2	999	2	7	3	9	99	0	0	9	99	1	7	0	0	0	0	0	0	0	0	0	0	0	0	0	fevrile seizures	0	1	0	0	0	0	0	0	37.3	999	999	0	0	0	9	0	0
144	#N/A		10.9843	0
145	#N/A		3.38398	0	1	14.4	999	3	7	2	9	99	1	1	1	7	1	7	0	0	0	1	0	0	0	0	0	0	0	0	0	0	0	0	0	0	0	0	0	0	38.6	999	999	0	0	0	1	3	0
146	#N/A		5.35524	0	0	99	999	0	21	4	9	99	9	9	9	99	1	21	9	9	9	9	9	9	9	9	9	9	9	9	0	0	0	0	0	0	0	0	0	0	99	999	999	9	9	9	9	2	9
147	6169	7	1.295	1	1	11.3	999	1	5	1	1	21	0	0	1	3	1	5	9	9	9	9	9	9	0	0	0	0	0	0	0	0	0	0	0	0	0	0	0	0	37.1	999	999	9	1	0	0	2	0
148	6912	37	7.83847	1	1	28	999	1	16	1	9	9	1	spectramox	0	0	1	16	1	0	0	0	0	0	0	0	0	0	0	0	0	0	0	0	0	0	0	0	0	0	37.7	999	999	9	9	9	9	2	0
150	6994	18	11.5702	1	1	33.9	148.5	11	5	2	0	0	0	0	1	99	1	5	1	0	1	0	0	0	0	0	0	0	0	0	0	0	0	0	0	0	0	0	0	0	37.8	999	999	0	0	0	0	3	0
151	7108	1	11.9425	1	0	36.7	146.5	1	3	1	0	0	9	9	1	3	1	3	1	0	1	0	0	0	0	0	0	0	0	0	0	0	0	0	0	0	0	0	0	0	38.2	116	68	0	0	0	9	0	0
152	7107	89	6.00411	1	0	31.1	999	1	9	1	0	0	0	0	1	9	1	99	1	1	0	1	0	0	0	0	0	0	0	0	0	0	0	1	0	0	0	0	0	0	38.2	999	999	1	9	0	0	0	0
153	565	0	7.27995	1	0	999	999	0	14	4	9	88	9	88	1	10	1	14	0	0	0	0	0	0	0	0	0	0	0	0	0	0	0	0	0	0	0	0	0	0	9	999	999	9	1	9	9	3	0
154	#N/A		7.24435	0	0	24	128	1	5	1	0	88	0	88	1	5	1	2	0	0	0	1	0	0	0	0	0	0	0	0	0	0	1	1	0	0	0	0	0	0	37.9	999	999	0	1	1	9	0	systolic murmur
156	885	0	9.56057	1	0	999	999	0	10	4	9	88	99	99	9	99	1	10	1	9	9	9	9	9	9	9	9	9	9	9	9	9	9	9	9	9	9	9	9	9	9	9	9	9	9	9	9	9	FEV1 69%
157	#N/A		1.82067	0	0	12	999	2	3	2	1	99	99	99	1	1	1	99	9	0	1	0	0	1	0	0	0	0	0	0	0	fevrile seizures	1	0	0	0	0	0	0	flydeøre	39.7	999	999	1	9	1	1	2	0
158	#N/A		5.90007	0	0	21	119	3	10	2	9	9	0	0	1	10	1	5	0	1	0	0	0	1	1	1	0	0	0	9	0	0	0	0	0	0	0	0	0	0	99	999	999	0	0	9	1	2	0
159	#N/A		15.6605	0	1	46	170	3	7	2	0	0	0	0	1	7	1	7	0	0	0	0	0	0	0	0	0	0	0	0	0	0	0	0	0	0	0	0	0	0	38.1	101	65	0	0	9	2	0	dehydrated
160	#N/A		10.1273	0	0	999	999	1	1	1	0	0	0	0	0	0	1	1	1	0	0	0	0	0	0	0	0	0	0	0	0	0	0	0	0	0	0	0	0	knedt CP	99	999	999	0	9	0	0	4	0
161	#N/A		12.7337	0	1	39.8	162.6	1	14	1	0	0	0	0	1	14	1	14	0	0	0	0	0	0	0	0	0	0	0	0	0	0	0	1	0	0	0	0	0	0	39.2	999	999	0	9	0	0	0	0
162	#N/A		7.7755	0	0	21	999	2	7	2	0	0	0	0	9	99	1	7	0	0	1	0	0	0	0	0	0	0	0	0	0	0	0	0	0	0	0	0	0	tabt 10kg, manglende apetit	36	999	999	0	0	9	9	3	pale
163	#N/A		12.8734	0	0	34.4	158.5	999	999	9	1	88	0	0	1	7	1	999	0	0	1	1	0	0	0	0	0	0	0	0	0	0	0	0	0	0	0	0	0	0	39.2	999	999	9	0	0	9	4	0
164	#N/A		9.34155	0	0	999	999	7	7	2	1	99	9	9	1	7	1	6	0	0	0	0	0	0	0	0	0	0	0	0	0	0	0	0	0	0	0	0	0	infantil autist	38	999	999	9	0	0	0	4	pneumonic respiration
165	#N/A		4.55852	0	1	19	999	2	14	2	9	88	0	0	1	1	1	14	0	0	0	0	0	0	1	0	0	0	0	1	0	0	0	0	0	0	0	0	0	0	37.4	999	999	0	0	1	1	0	pneumonic respiration
166	#N/A		3.31828	0	0	15	999	4	3	2	1	30	0	0	1	3	1	3	0	0	1	0	0	0	1	1	0	0	0	0	0	0	0	0	0	0	0	0	0	0	38.8	113	67	0	0	0	0	2	pneumonic respiration
167	#N/A		8.33676	0	0	25.5	999	7	7	2	1	99	0	0	1	7	1	5	1	0	1	0	0	0	0	0	0	0	0	0	0	0	0	0	0	0	0	0	0	0	39.1	999	999	0	0	0	9	3	pneumonic respiration
168	#N/A		11.2882	0	1	37.2	149	4	12	2	1	99	0	0	1	12	1	12	0	0	1	0	0	0	0	0	0	0	0	0	0	0	0	1	0	0	0	0	0	0	37.4	999	999	0	0	0	9	4	0
169	#N/A		8.04928	0	1	22	124.5	1	6	1	0	0	0	0	1	6	1	999	0	0	0	1	0	0	1	1	0	0	0	0	0	0	0	0	0	0	0	0	0	0	39	999	999	9	1	1	0	0	0
170	#N/A		8.79398	0	0	30.8	132.5	1	9	1	9	99	9	9	1	9	1	9	0	0	0	1	0	0	0	0	0	0	0	0	0	0	0	1	0	0	0	0	0	0	999	999	999	0	1	1	0	4	strep A- neg
171	4679	0	7.52361	1	1	999	999	1	20	1	0	0	0	0	1	20	1	999	0	0	0	1	0	0	0	0	0	0	0	0	0	0	0	0	0	0	dysuria/pollakisuria	0	0	0	37.5	999	999	0	1	1	9	0	strep A- neg
172	#N/A		2.92676	0	0	14.5	97	2	10	2	9	99	0	0	1	10	1	10	1	9	1	0	0	0	0	0	0	0	0	0	0	0	0	0	0	0	0	0	0	mavepine	37.9	999	999	0	1	0	1	3	0
173	#N/A		14.5599	0	1	66.4	999	3	10	2	0	0	9	9	1	10	1	10	0	0	0	1	0	0	0	0	0	0	0	0	0	0	0	0	0	0	0	0	0	0	39.2	999	999	9	9	0	0	2	0
174	#N/A		15.8576	0	1	39	999	3	7	2	9	9	9	9	0	88	1	7	0	9	9	9	9	9	9	9	9	9	9	9	0	0	0	0	9	9	9	9	9	9	37.5	999	999	0	9	0	9	0	skinny
175	4846	0	5.16085	1	0	18.6	999	3	10	2	9	99	0	0	1	10	1	10	0	0	0	1	0	0	0	0	0	0	0	0	0	0	1	1	0	0	0	0	0	kendt immundefekt, lav IgG2	37.4	999	999	0	9	0	0	0	0
176	4770	0	3.26352	1	0	13	999	3	4	2	9	99	9	9	1	4	1	4	0	0	1	0	0	9	0	0	0	0	0	0	0	0	0	0	0	0	0	0	0	0	38.2	999	999	9	0	0	9	3	pale
177	4900	9	4.44627	1	0	999	999	1	42	2	9	9	9	9	1	99	1	42	0	9	9	9	9	9	9	9	9	9	9	9	0	9	9	9	9	9	9	9	9	9	99	999	999	9	9	9	9	2	9
178	4950	0	7.93977	1	1	23	128	2	7	2	0	88	0	0	1	4	1	7	0	0	0	0	0	0	0	0	0	0	0	0	0	0	0	0	0	0	0	0	0	0	38.1	999	999	0	0	0	0	3	0
179	4845	0	3.66051	1	0	18	999	1	9	1	1	99	9	9	1	9	1	9	0	0	0	1	0	0	0	0	0	0	0	0	0	0	0	0	0	0	0	0	0	0	99	999	999	0	0	1	0	0	productive caugh
180	5109	0	11.9808	1	1	48	999	4	14	2	9	99	0	0	1	14	1	14	0	0	0	1	0	0	1	1	0	0	0	0	0	0	0	0	1	0	0	0	0	mavepine, vægtab 6 kg	37.1	100	75	0	1	1	9	0	pale
181	#N/A		2.61465	0	1	18	999	1+1?	3	1	0	0	0	0	1	3	1	3	0	9	0	0	0	0	0	0	0	0	0	0	0	0	0	0	0	0	0	0	0	mavepine	39	999	999	0	1	9	0	4	0
183	5094	5	1.20465	1	0	10.3	999	5	6	2	1	99	0	0	1	6	1	6	1	0	1	9	0	0	1	0	1	0	0	0	0	0	0	0	0	0	0	0	0	0	38.6	999	999	0	9	0	0	3	0
184	#N/A		4.92813	0	1	16.3	104.5	1	6	1	9	99	0	0	1	6	1	999	0	0	0	0	0	0	0	0	0	0	0	0	0	0	0	0	0	0	0	0	0	0	37.9	999	999	0	0	0	0	0	0
185	5243	0	13.8809	1	1	48.2	164.5	2	2	2	0	0	1	1	1	2	1	2	0	0	0	0	0	0	0	0	0	0	0	0	0	0	0	0	0	0	0	0	0	hvp og mavepine	37.8	999	999	0	0	0	0	3	0
186	#N/A		3.61944	0	0	27.2	136	1	13	1	0	0	0	0	1	13	1	13	0	0	0	0	0	0	0	0	0	0	0	0	0	0	0	0	0	0	0	0	0	0	37.2	999	999	9	0	0	0	1	0
187	#N/A		3.62765	0	1	16.2	999	1	12	1	0	0	0	0	1	999	1	12	0	0	0	0	0	0	0	0	0	0	0	0	0	0	0	1	0	0	0	0	0	mavepine	38.3	999	999	0	0	0	0	1	0
188	#N/A		5.71663	0	0	20	115	1	14	1	0	0	0	0	1	14	1	21	0	1	1	0	0	0	0	0	0	0	0	0	0	0	0	0	1	1	0	0	0	sm i hø knæ 7d.	99	999	999	0	1	0	0	1	0
189	#N/A		8.59959	0	1	999	999	1	14	1	0	0	0	0	1	999	1	3	0	0	1	0	0	0	0	0	0	0	0	0	0	0	0	0	0	0	0	0	0	0	37.8	999	999	0	1	0	0	1	0
190	#N/A		12.7529	0	1	41.6	170.4	1	7	1	0	0	0	0	1	7	1	7	0	0	0	0	0	0	0	0	0	0	0	0	0	0	0	0	0	0	0	0	0	0	38.1	999	999	0	0	0	0	1	0
191	#N/A		8.98563	0	0	999	999	1	8	1	0	0	0	0	1	7	1	7	0	0	0	0	0	0	0	0	0	0	0	0	0	0	1	1	0	0	0	0	0	0	37.2	999	999	0	1	1	0	1	0
192	#N/A		4.23272	0	0	999	999	1	21	1	1	56	0	0	1	999	1	21	0	0	0	0	0	0	1	1	0	0	0	0	0	0	0	0	0	0	0	0	0	0	36.8	999	999	0	0	0	8	1	0
193	#N/A		12.4736	0	1	999	999	1	5	1	9	88	9	9	1	1	1	999	0	0	0	0	0	0	1	1	1	0	0	0	0	0	0	0	0	0	0	0	0	0	99	999	999	9	9	9	9	1	hives
194	#N/A		14.4586	0	1	999	999	1	5	1	1	99	0	0	1	4	1	999	0	0	0	1	0	0	1	1	0	0	0	0	0	0	1	1	0	0	0	0	0	0	99	113	64	0	0	1	8	0	0
195	#N/A		6.28884	0	0	20	121.5	3	6	2	9	99	0	0	1	6	1	999	0	9	1	9	0	0	0	0	0	0	0	0	0	0	0	0	0	0	0	0	0	mavesmerter	99	999	999	0	9	0	9	2	0
196	#N/A		8.69815	0	1	35.5	999	1	10	1	0	0	0	0	1	999	1	10	1	0	1	1	0	0	0	0	0	0	0	0	0	0	0	0	0	0	0	0	0	0	36.8	999	999	0	0	1	1	2	0
197	#N/A		5.86448	0	1	999	999	1	5	2	9	99	0	0	1	999	1	999	0	1	0	0	0	0	0	0	0	0	0	0	0	0	0	0	0	0	0	0	0	0	37.6	999	999	9	0	1	9	2	0
198	#N/A		9.17728	0	1	999	999	1	10	1	9	99	9	9	1	3	1	999	0	0	0	1	0	1	1	1	0	0	0	0	0	0	1	0	0	0	0	0	0	0	37.5	999	999	9	1	0	1	0	0
199	#N/A		11.5072	0	1	999	999	1	21	1	9	99	9	9	1	999	1	21	0	0	1	0	0	0	1	0	1	0	0	0	0	0	0	0	0	0	0	0	0	urticaia beskrevet i forb. Med hostesaft før indl.	37	999	999	0	0	0	9	1	0
200	#N/A		12.2628	0	0	51	999	4	8	2	9	99	0	0	1	8	1	8	0	0	0	1	0	0	0	0	0	0	0	0	0	0	1	1	0	0	0	0	0	0	38.5	999	999	9	0	0	0	2	0
201	#N/A		0.76386	0	0	9.6	999	2	2	2	9	99	9	9	0	0	1	2	1	1	1	0	0	0	0	0	0	0	0	0	0	0	0	0	0	0	0	0	0	spiser dårligt	36.5	999	999	0	0	1	1	2	0
203	6049	9	7.66598	1	0	19	118.4	4	10	2	9	99	9	9	0	0	1	10	1	0	1	0	0	0	0	0	0	0	0	0	0	0	0	0	0	0	0	0	0	0	37.4	999	999	0	0	0	0	1	0
204	6050	0	13.5031	1	1	999	999	99	999	9	9	99	9	9	9	999	9	999	9	9	9	9	9	9	9	9	9	9	9	9	9	9	9	9	9	9	9	9	9	9	99	999	999	9	9	9	9	9	9
205	#N/A		12.386	0	1	41.1	158	1	12	1	1	30	0	0	1	12	1	12	0	0	0	1	0	0	0	0	0	0	0	0	0	0	0	0	0	0	0	0	0	0	38.9	105	60	9	0	1	8	2	0
206	5978	0	6.28884	1	0	14.5	999	3	7	2	9	99	9	9	1	7	1	7	0	0	0	0	0	0	1	1	0	0	0	0	0	0	1	1	1	0	0	0	0	0	39.1	99	56	0	9	0	0	0	dehydrated, pale
207	6178	0	11.1869	1	1	37.5	154.5	1	7	1	9	99	9	9	1	7	1	7	0	0	1	0	0	0	0	0	0	0	0	two red spots on knees	0	0	0	0	0	0	0	0	0	0	38.1	999	999	0	0	0	0	1	0
208	6179	0	13.4346	1	1	44.3	149.5	1	7	1	9	99	0	0	1	7	1	7	0	0	0	0	0	0	0	0	0	0	0	0	0	0	0	0	0	0	0	0	0	0	38.9	999	999	0	0	0	0	0	0
209	6414	0	7.51266	1	0	24.4	99	1	8	1	1	99	0	0	1	8	1	2	0	0	0	0	0	0	0	0	0	0	0	0	0	0	0	0	0	0	0	0	0	0	37	999	999	9	9	0	0	0	0
210	6550	0	9.15537	1	1	35	999	9	2	2	0	0	0	0	0	0	1	2	1	1	1	0	0	0	0	0	0	0	0	0	0	0	0	0	0	0	0	0	0	svært astmatisk	99	999	999	9	9	0	9	2	0
211	6720	0	4.16427	1	0	999	999	0	1	4	9	99	9	9	1	2	1	2	9	9	9	9	9	9	9	9	9	9	9	9	9	9	9	9	9	9	9	9	9	9	99	999	999	9	9	9	9	9	9
212	6805	0	8.33402	1	0	999	999	1	14	1	0	0	0	0	1	14	1	8	0	0	0	0	0	0	0	0	0	0	0	0	0	0	1	1	0	0	0	0	0	0	37.5	999	999	0	0	1	0	0	0
213	#N/A		15.2635	0	1	999	999	99	8	2	0	0	0	0	9	0	1	8	0	1	1	0	0	0	1	0	1	0	0	0	0	0	0	0	0	0	0	0	0	hovedpine, smerter i ansigt	38.1	110	63	0	0	1	0	2	hives
214	6711	0	14.2943	1	0	999	999	1	14	1	9	99	0	0	1	999	1	4	0	0	0	1	0	0	0	0	0	0	0	0	0	0	0	1	0	0	0	0	0	0	37.5	999	999	0	9	1	9	2	0
215	7164	59	1.4757	1	1	11.2	999	1	1	1	1	99	0	0	1	1	1	2	0	0	0	0	0	0	1	1	0	0	0	0	0	0	0	0	0	0	0	0	0	0	39.6	999	999	0	0	0	0	2	0
216	7274	0	7.62218	1	0	999	999	1	14	4	9	99	9	9	9	999	1	14	9	9	9	9	9	9	9	9	9	9	9	9	0	0	0	1	0	0	0	0	0	0	99	999	999	9	9	9	9	9	9
217	7165	0	8.00821	1	1	999	999	99	12	9	9	99	0	0	1	12	1	999	0	0	0	0	0	0	0	0	0	0	0	0	0	0	0	0	0	0	0	0	0	0	99	999	999	0	1	1	0	2	0
218	#N/A		10.0698	0	1	999	999	2	14	2	9	99	9	9	1	3	1	99	0	0	0	0	0	0	1	0	1	0	0	0	0	0	0	0	0	0	0	0	0	0	38.1	999	999	0	9	0	9	0	9
219	#N/A		14.8118	0	0	52	167	1	21	1	9	99	9	9	1	7	1	21	9	9	9	9	9	9	0	0	0	0	0	0	0	0	0	0	0	0	0	0	0	0	37	999	999	0	0	0	0	2	0
220	7106	0	11.7317	1	1	999	999	1	10	3	9	99	9	9	1	10	1	10	9	9	9	9	9	9	9	9	9	9	9	9	0	0	9	9	9	9	0	0	0	0	99	999	999	9	9	9	9	9	pneumonic respiration
227	#N/A		10.9076	0	0	46.5	145.5	2	10	2	9	99	0	9	1	99	1	10	0	0	0	0	0	0	1	1	0	0	0	0	0	0	1	1	0	0	0	0	0	0	36.9	999	999	0	9	9	9	3	0
228	#N/A		9.45927	0	0	999	999	2	7	2	0	99	0	9	1	7	1	7	0	0	0	0	1	0	0	0	0	0	0	0	0	0	0	0	0	0	0	0	0	0	99	999	999	0	0	1	0	2	0
229	#N/A		9.72758	0	0	32	143	2	7	2	1	99	0	9	0	0	1	7	0	1	0	1	1	0	0	0	0	0	0	0	0	0	0	1	0	0	0	0	0	0	37.7	999	999	0	1	0	0	0	0
230	#N/A		2.81725	0	0	999	999	1	7	2	1	0	0	0	1	7	1	7	0	0	1	0	0	0	0	0	0	0	0	0	0	0	0	1	0	0	0	0	0	0	39.6	999	999	0	1	0	9	0	0
231	#N/A		9.56879	0	1	29.8	999	14	2	0	0	0	0	0	0	0	1	14	0	0	0	0	0	0	1	0	1	0	0	0	0	0	0	0	0	0	0	0	0	0	999	104	62	0	0	0	9	0	0
232	#N/A		15.5948	0	0	87	174	1	11	1	9	99	9	9	1	11	1	11	0	0	0	0	0	0	0	0	0	0	0	0	0	0	0	0	0	0	0	0	0	0	37.5	119	70	0	0	0	0	0	0
233	#N/A		8.30116	0	0	999	999	1	9	0	0	0	0	0	1	9	1	9	9	9	9	9	9	9	0	0	0	0	0	0	0	0	0	0	0	0	0	0	0	0	38.8	999	999	0	1	0	0	2	0
234	#N/A		12.0438	0	1	48.4	170	1	12	1	1	99	9	9	9	99	1	12	0	0	0	0	0	0	1	1	0	0	0	0	0	0	0	0	0	0	0	0	0	0	37	999	999	0	0	0	9	2	0
236	#N/A		2.55715	0	1	9.9	86.5	1	999	1	9	99	1	spectramox	9	99	1	99	1	0	0	0	0	0	1	1	0	0	0	0	0	0	0	0	0	0	0	0	0	0	38.2	999	999	9	9	0	0	0	0
237	#N/A		13.4319	0	0	61.6	167	2	21	2	1	99	0	0	1	8	1	99	0	0	0	0	0	0	0	0	0	0	0	0	0	0	1	1	0	0	u-blood: 1+ U-prot. 1+	0	0	0	37.2	109	64	0	0	0	0	0	dry cracked lips
238	#N/A		9.2293	0	0	24	999	1	7	1	9	99	9	9	1	7	1	7	0	0	0	0	0	0	0	0	0	0	0	0	0	0	0	0	0	0	0	0	0	0	38.4	999	999	0	0	9	0	2	0
239	#N/A		12.219	0	0	46	161	1	14	1	0	0	0	0	1	7	1	14	0	0	0	0	0	0	0	0	0	0	0	0	0	0	0	1	0	0	0	0	0	0	37.9	999	999	0	0	1	0	2	0
240	#N/A		7.2553	0	1	30.8	999	2	2	2	0	0	0	0	0	0	1	2	0	0	1	0	0	0	0	0	0	0	0	0	0	0	0	0	0	0	0	0	0	0	36.9	999	999	0	1	0	9	0	0
241	#N/A		5.73306	0	1	23.9	999	1	10	1	1	10	0	0	1	10	1	7	0	1	0	0	0	0	0	0	0	0	0	0	0	0	0	0	0	0	0	0	0	0	37.2	999	999	9	9	0	0	1	0
242	#N/A		6.51061	0	0	999	999	1	20	1	0	0	0	0	9	99	1	21	9	9	9	9	9	9	9	9	9	9	9	9	0	0	0	0	0	0	0	0	0	0	99	999	999	9	1	0	0	2	0
243	#N/A		1.18549	0	0	13.1	89	1	3	1	9	99	9	9	1	3	1	3	0	1	0	0	0	0	0	0	0	0	0	0	0	0	1	0	0	0	0	0	0	0	38.3	999	999	0	0	8	3	0	0
244	#N/A		7.69336	0	0	25.5	133	1	10	1	0	0	0	0	1	10	1	4	0	0	0	0	0	0	0	0	0	0	0	0	0	0	1	1	0	0	0	0	0	0	37	999	999	9	1	0	0	2	0
245	#N/A		11.2745	0	0	999	999	3	3	2	1	99	9	9	9	99	1	1	0	1	0	1	1	0	0	0	0	0	0	0	0	0	0	0	0	0	0	0	0	0	38.6	999	999	9	1	1	0	0	0
246	#N/A		12.4956	0	1	999	999	3	10	3	9	99	9	9	1	7	1	14	0	0	0	1	0	0	0	0	0	0	0	0	0	0	1	1	0	0	0	0	0	0	37.5	999	999	0	9	9	9	0	abdominal pain. Obs appendicitis
247	#N/A		3.73443	0	1	20.3	999	1	30	1	9	99	9	9	0	0	1	30	0	0	0	0	0	0	0	0	0	0	0	0	0	0	1	1	0	0	0	0	0	0	37	999	999	9	0	0	0	0	0
248	#N/A		6.98152	0	0	999	999	1	14	1	9	99	9	9	1	14	1	14	0	0	0	0	0	0	1	0	1	0	0	0	0	0	0	0	0	0	0	0	0	0	36.4	999	999	9	1	9	0	2	0
249	#N/A		8.39151	0	1	22.5	130.5	4	10	2	9	99	9	9	1	10	1	10	0	0	1	0	0	0	0	0	0	0	0	0	0	0	0	1	0	0	0	0	0	0	99	131	72	9	9	9	9	2	0
250	#N/A		11.8467	0	0	40.3	159	1	7	1	1	999	0	0	1	999	1	7	0	0	0	0	0	0	1	0	0	0	1	1	0	0	0	0	0	0	u-ptotein: 1 +	0	0	ballonit	38.1	999	999	0	0	1	0	2	aftous stomatitis. Rednes of meatus uretrea
251	#N/A		2.36824	0	1	14.5	999	1	14	1	9	99	9	9	1	14	1	14	0	0	0	0	0	1	0	0	0	0	0	0	0	0	0	0	0	0	0	0	0	0	37.8	999	999	9	0	0	1	1	0
252	#N/A		14.5188	0	1	999	999	1	7	1	9	99	9	9	1	7	1	2	0	1	0	0	0	0	1	0	1	0	0	0	0	0	0	0	0	0	0	0	0	0	99	999	999	0	0	0	9	1	hives
253	#N/A		9.30048	0	1	32.7	143.5	1	14	1	1	999	9	9	1	14	1	10	1	0	1	0	0	0	0	0	0	0	0	0	0	0	0	0	0	0	0	0	0	hovedpine	38	999	999	9	1	9	9	1	0
255	#N/A		7.50171	0	1	22	133.7	11	12	2	1	0	0	0	1	9	1	12	0	0	1	0	1	0	0	0	0	0	0	0	0	0	0	0	0	0	0	0	0	mavepine	37.8	999	999	0	0	0	1	2	dry skin
[truncated: 28 more columns]

## Sheet: Ark2
CODEBOOK
General:	0 - no	1 - yes	8 - irrelevant	9 - unknown
K-Department	1 - pediatric emergency department	2 and 3 - ward,	4 - out-patient-clinic	8 - irrelevant	9 - unknown
AW - St. Pulm.	1 - astmatic/ ronchi	2 - pneumonic/crepitation	3 - combination	8 - irrelevant	9 - unknown
BC - Treatment:	1- clarythromycin	2- Aztoromycin	3- amoxicillin with clav.	4 - vepicombine	5 - other
Radiology
BY - Location of infiltration	1 - left lover lobe	2 - left middle lobe	3 - left upper lobe	4 - left lingula	5- right lover lobe	6- right upper lobe	7 - right middel lobe	8 . Perihilar infiltration	0 - none
